# Supplementary material for: Assessment of TTX-s and TTX-r Action Potential Conduction along Neurites of NGF and GDNF Cultured Porcine DRG Somata
Source: PLoS One. 2015 Sep 25;10(9):e0139107. doi: 10.1371/journal.pone.0139107 (PMC4583387; doi:10.1371/journal.pone.0139107)
Supplement: S1 Table — (XLS) [file pone.0139107.s001.xls]

## Sheet: Tabelle1
Fig. 2A,B
		Calcium response						Calcium response
Recording index	Condition	Baseline	Substance	wash		Recording index	Condition	Baseline	Substance	wash
1	control_1	0.303103	0.29223	0.240416		8	Mg2+_1	0.498271	0.0229494	0.315613
2	control_2	0.287599	0.216639	0.200086		9	Mg2+_2	0.140318	0.0170421	0.0794331
3	control_3	0.103789	0.165377	0.152953		10	Mg2+_3	0.479878	0.0950658	0.193415
4	control_4	0.462975	0.382601	0.32911		11	Mg2+_4	0.125829	0.111028	0.0896817
5	control_5	0.461447	0.369237	0.142753		12	Mg2+_5	0.299251	0.0730004	0.236847
6	control_6	0.281864	0.289219	0.18487		13	Mg2+_6	0.280266	0.0227581	0.182541
7	control_7	0.289944	0.316977	0.277434		14	Mg2+_7	0.440118	0.00190432	0.0370943
	Mean	0.31296	0.290326	0.218232			Mean	0.323419	0.0491069	0.162089
	Sdev	0.122843	0.0779944	0.0679358			Sdev	0.15475	0.0431124	0.0985363
	n	7	7	7			n	7	7	7
	sem	0.0464303	0.0294791	0.0256773			sem	0.05849	0.0162949	0.0372432
Fig. 2C,D
		Calcium response						Calcium response
Recording index	Condition	Baseline	Substance	wash		Recording index	Condition	Baseline	Substance	wash
1	control_1	0.303103	0.29223	0.240416		8	EDTA_1	0.482756	0.0173529	0.0831722
2	control_2	0.287599	0.216639	0.200086		9	EDTA_2	0.145198	-0.00276847	0.0275626
3	control_3	0.103789	0.165377	0.152953		10	EDTA_3	0.0794331	0.00755622	0.0316312
4	control_4	0.462975	0.382601	0.32911		11	EDTA_4	0.193415	0.0224338	0.0856374
5	control_5	0.461447	0.369237	0.142753		12	EDTA_5	0.217891	0.0754601	0.100805
6	control_6	0.281864	0.289219	0.18487		13	EDTA_6	0.120109	0.00547021	0.0385781
7	control_7	0.289944	0.316977	0.277434		14	EDTA_7	0.43448	0.00723859	0.254729
	Mean	0.31296	0.290326	0.218232			Mean	0.23904	0.0189633	0.0888736
	Sdev	0.122843	0.0779944	0.0679358			Sdev	0.157347	0.0262312	0.0788022
	n	7	7	7			n	7	7	7
	sem	0.0464303	0.0294791	0.0256773			sem	0.0594716	0.00991446	0.0297844
Fig. 3A
1 pulse	5 pulses	10 pulses	20 pulses	50 pulses	100 pulses	Time (s)
-0.00244994	0.001813	0.000468549	0.0089184	0.0102678	-0.00550167	2
-0.00368097	0.00568252	0.00405568	-0.0092836	-0.00195379	0.00565594	3
0.00825436	0.00490251	-0.0060047	-0.00504602	-0.00890088	-0.00341742	4
0.0203696	0.0330272	0.0298814	0.0148363	0.0192185	0.022404	5
0.054018	0.0875438	0.144693	0.238564	0.232412	0.18544	5.2
0.0570012	0.135961	0.223783	0.342714	0.330911	0.297497	5.4
0.0587894	0.176314	0.274893	0.387096	0.372784	0.339651	5.6
0.0437931	0.201906	0.314754	0.40945	0.401091	0.37262	5.8
0.0424067	0.208036	0.341247	0.421807	0.400224	0.375085	6
0.0374314	0.196852	0.306592	0.402688	0.386979	0.361386	6.2
0.0412053	0.187435	0.289143	0.391106	0.371892	0.333395	6.4
0.0332425	0.17748	0.275368	0.366548	0.338895	0.316163	6.6
0.0352159	0.170612	0.25591	0.346458	0.326642	0.308567	6.8
0.0354034	0.163189	0.243112	0.332472	0.296267	0.283642	7
0.0366911	0.155619	0.235727	0.310444	0.28378	0.271958	7.2
0.0359681	0.1585	0.219657	0.296551	0.272852	0.256358	7.4
0.0258475	0.142823	0.206834	0.277629	0.253814	0.242362	7.6
0.0314017	0.146139	0.197175	0.262816	0.239328	0.228961	7.8
0.0234997	0.136194	0.192514	0.25653	0.226747	0.218031	8
0.0340774	0.128679	0.179795	0.2401	0.221307	0.212366	8.2
0.0308763	0.132277	0.169105	0.222734	0.210954	0.195414	8.4
0.0248948	0.127492	0.161915	0.224097	0.19767	0.186702	8.6
0.0219681	0.119253	0.162485	0.206194	0.183633	0.183569	8.8
0.0195206	0.111703	0.14347	0.194883	0.183385	0.175175	9
0.0249985	0.0919181	0.135203	0.161353	0.153007	0.146526	10
0.0232921	0.0859432	0.106809	0.13519	0.12068	0.123515	11
0.0243735	0.084184	0.101465	0.119747	0.108443	0.103994	12
0.0151825	0.0724169	0.0890658	0.100395	0.0921985	0.0950559	13
0.00979802	0.0656343	0.0726989	0.087159	0.0840352	0.0808628	14
0.0117104	0.070144	0.0707839	0.0698723	0.0724839	0.0646446	15
Fig. 3B
	Peak F/F0
Recording index	0 pulses	1 pulse	5 pulses	10 pulses	20 pulses	50 pulses
1	0.00715148	0.0222482	0.0267833	0.0335241	0.0457644	0.018895
2	0.00677825	0.0148886	0.0333954	0.0206759	0.0301782	0.401091
3	0.00576405	0.115198	0.189465	0.258251	0.232211	0.059197
4	0.0109178	0.035347	0.063339	0.0738909	0.0871127	0.0676663
5	0.00754109	0.0407898	0.0797644	0.0717265	0.0771691	0.0839748
6	-0.000119809	0.0505518	0.193412	0.247139	0.258191	0.220988
7	0.00480424	0.0194691	0.0502536	0.0535198	0.0328621	0.0523589
8	0.00793976	0.0376002	0.102684	0.138704	0.191444	0.245985
9		0.0284086	0.0602255	0.0715543	0.0863485	0.0810182
10		0.0402307	0.192994	0.303664	0.222662	0.0331591
11		0.028058	0.0847089	0.117762	0.0390922	0.488652
12		0.0587894	0.208036	0.341247	0.421807	0.0727892
13		0.0126703	0.0138096	0.0247305	0.0404633	0.155657
14		0.0275123	0.0582544	0.0785413	0.0853679	0.0846218
15		0.0273037	0.058115	0.0716594	0.0898362	0.0531426
16		0.0184667	0.0727024	0.137903	0.256199	0.101389
17		0.0569818	0.0674201	0.104676	0.0292582	0.649454
18		0.0341793	0.107233	0.208767	0.283944	0.451162
19		0.0298059	0.082349	0.127454	0.148737	0.0957311
20		0.053625	0.0320688	0.0409671	0.0413507
21		0.0590952	0.224492	0.40054	0.490088
22		0.0300148	0.0822375	0.0835212	0.0859623
23		0.117556	0.0977386	0.141996	0.252827
24		0.0723822	0.230574	0.264637	0.261455
25		0.0162624	0.110534	0.130086	0.114687
26		0.0211435	0.0603987	0.0476876	0.0595892
27		0.092798	0.0718863	0.0955704	0.10344
28		0.150579	0.247351	0.452036	0.789201
29		0.0449922	0.363255	0.414775	0.506075
30			0.160007	0.192353	0.146736
Mean	0.00634711	0.0467913	0.114183	0.158319	0.183669	0.179839
Sdev	0.00316742	0.0338487	0.0819016	0.123238	0.175677	0.183287
n	8	29	30	30	30	19
sem	0.00111985	0.00628555	0.0149531	0.0225001	0.0320741	0.0420489
Fig. 3C
1 pulse	5 pulses	10 pulses	Time (s)
0.00238536	0.00863617	0.005302	4
0.0195261	0.0137901	0.016892	5
0.0331474	0.0199326	0.0337977	5.04
0.0341793	0.0228977	0.036334	5.08
0.0330862	0.0212125	0.0503075	5.12
0.0321204	0.0219801	0.0405024	5.16
0.0277964	0.0298942	0.0410161	5.2
0.0228777	0.0529662	0.0492741	5.24
0.0236336	0.0513115	0.0583047	5.28
0.02453	0.0504878	0.0829533	5.32
0.0160595	0.0474221	0.0821668	5.36
0.0158255	0.0578983	0.0818197	5.4
0.0215149	0.0700186	0.103146	5.44
0.0229421	0.0686896	0.0971878	5.48
0.0207724	0.0620733	0.127669	5.52
0.0241149	0.0688186	0.123068	5.56
0.0112758	0.0735461	0.12024	5.6
0.0212929	0.0938298	0.169393	5.64
0.0174029	0.0827292	0.157218	5.68
0.0231873	0.0915972	0.17002	5.72
0.0180064	0.0821011	0.176561	5.76
0.0175412	0.0798848	0.170844	5.8
0.0194833	0.107233	0.182084	5.84
0.0112695	0.100939	0.181223	5.88
0.0206401	0.102307	0.208767	5.92
0.0163861	0.0985119	0.203367	5.96
0.0119431	0.0894359	0.194146	6
0.00863182	0.0903902	0.188305	6.04
0.015908	0.100603	0.189772	6.08
0.0147569	0.0915479	0.181348	6.12
0.0148602	0.08809	0.18887	6.16
0.0091469	0.092828	0.181434	6.2
0.00965447	0.0864655	0.181923	6.24
0.00922802	0.0805671	0.182996	6.28
0.006894	0.0790711	0.176414	6.32
0.0159686	0.0852572	0.170361	6.36
0.00959983	0.0853695	0.16733	6.4
0.0174432	0.0792015	0.168741	6.44
0.00556726	0.0870415	0.166613	6.48
0.00971522	0.0738715	0.161918	6.52
Fig. 3E
Electrostim.	Time (s)		Ionomycin	Time (s)
-0.0133121	0		-0.00467059	0
-0.0107978	1		-0.000647264	10
0.000368124	2		-0.00785518	20
-0.00419254	3		-0.0109315	30
0.00220646	4		-0.0116832	40
0.0257277	5		-0.0121456	50
0.169943	5.2		-0.00117695	60
0.226348	5.4		-0.000956154	70
0.246294	5.6		-0.00126296	80
0.25542	5.8		-0.00146927	90
0.264637	6		-0.00135478	100
0.254263	6.2		-0.00316171	110
0.245415	6.4		-2.37442e-05	120
0.231982	6.6		-0.00265039	130
0.211127	6.8		-0.00264838	140
0.213592	7		-0.00563104	150
0.19487	7.2		-0.00328682	160
0.177399	7.4		0.00165693	170
0.175511	7.6		-0.00507983	180
0.155568	7.8		-0.0102084	190
0.144468	8		-0.00209215	200
0.132345	8.2		-0.00112753	210
0.123154	8.4		7.07306e-05	220
0.108593	8.6		-0.000680262	230
0.105985	8.8		0.000650563	240
0.0969802	9		0.00341487	250
0.0750916	10		0.0125989	260
0.0534263	11		-0.00519726	270
0.0405075	12		0.00324313	280
0.0384848	13		0.000101864	290
0.0326376	14		-0.00455581	300
0.0244278	15		-0.00889441	310
0.027045	16		-0.00791623	320
0.0233203	17		-0.000451141	330
0.0221755	18		0.00373172	340
0.0177945	19		0.00615442	350
0.0209658	20		0.00511427	360
0.0227382	21		0.0125451	370
0.0238158	22		0.00402877	380
0.0265923	23		0.00625026	390
0.0298521	24		0.00641833	400
0.027836	25		0.0101305	410
0.0306344	26		0.00612652	420
0.0185369	27		-0.00359564	430
0.023264	28		-0.0101643	440
0.025482	29		-0.00224982	450
0.0270138	30		-0.00318223	460
0.0276206	31		-0.00174725	470
0.022235	32		0.00120005	480
0.0258125	33		0.00064339	490
0.0289704	34		0.0106812	500
0.0210144	35		0.00195657	510
0.0195992	36		0.00200556	520
0.0269547	37		0.00853179	530
0.0248259	38		0.00692464	540
0.0224722	39		0.0139546	550
0.0254271	40		0.00301186	560
0.0224439	41		0.00485824	570
0.0263276	42		-0.000581698	580
0.0221427	43		0.00306408	590
0.0272687	44		-0.0015852	600
0.0213754	45		0.00702621	610
0.0246185	46		0.0110995	620
0.0188453	47		0.00982954	630
0.0235918	48		-0.00185542	640
0.0252361	49		0.00071039	650
0.0275331	50		0.00541311	660
0.0193235	51		0.00869018	670
0.0220893	52		0.00227486	680
0.0222361	53		0.00284917	690
0.0222257	54		0.00353158	700
0.0212812	55		-0.00466341	710
0.0255235	56		-0.00211898	720
0.0235614	57		-0.00429599	730
0.0222407	58		-0.00283869	740
0.0200133	59		-0.00108614	750
0.0160739	60		0.000384499	760
			0.00922776	770
			0.00907962	780
			0.00659545	790
			0.0116696	800
			0.01165	810
			0.0127047	820
			0.0129917	830
			0.00798129	840
			0.000977029	850
			0.010367	860
			-0.00206202	870
			-0.00283051	880
			0.00478816	890
			0.00254221	900
			0.00403752	910
			0.00750038	920
			0.00921276	930
			0.00953069	940
			0.00897331	950
			0.0160169	960
			0.00630901	970
			0.010047	980
			0.00458436	990
			0.00180471	1000
			0.00304378	1010
			-0.00112574	1020
			0.00221151	1030
			0.00884096	1040
			-0.000831264	1050
			0.0128349	1060
			0.0143335	1070
			0.0156802	1080
			0.0197693	1090
			0.0100077	1100
			0.0112106	1110
			0.0195256	1120
			0.0300542	1130
			0.0326023	1140
			0.0509271	1150
			0.0674194	1160
			0.0835846	1170
			0.0941892	1180
			0.0994215	1190
			0.10221	1200
			0.112841	1210
			0.128879	1220
			0.134152	1230
			0.145385	1240
			0.140424	1250
			0.140215	1260
			0.134147	1270
			0.140099	1280
			0.142872	1290
			0.154792	1300
			0.171663	1310
			0.189817	1320
			0.202013	1330
			0.213203	1340
			0.221815	1350
			0.217139	1360
			0.220153	1370
			0.21527	1380
			0.212193	1390
			0.213001	1400
			0.213313	1410
			0.212881	1420
			0.202641	1430
			0.208085	1440
			0.20822	1450
			0.213009	1460
			0.216691	1470
			0.208599	1480
			0.217634	1490
			0.235561	1500
			0.237909	1510
			0.232129	1520
			0.227807	1530
			0.230655	1540
			0.220877	1550
			0.21753	1560
			0.221664	1570
			0.223078	1580
			0.229076	1590
			0.234639	1600
			0.231934	1610
			0.241028	1620
			0.25039	1630
			0.246996	1640
			0.262298	1650
			0.262712	1660
			0.256282	1670
			0.269382	1680
			0.275949	1690
			0.274292	1700
			0.276506	1710
			0.277273	1720
			0.283359	1730
			0.280571	1740
			0.284825	1750
			0.287165	1760
			0.298616	1770
			0.292444	1780
			0.301236	1790
			0.302156	1800
			0.306326	1810
			0.296017	1820
			0.292423	1830
			0.295959	1840
			0.294037	1850
			0.290868	1860
			0.289497	1870
			0.297163	1880
			0.299157	1890
			0.305334	1900
			0.319554	1910
			0.30935	1920
			0.32584	1930
			0.332583	1940
			0.353473	1950
			0.37258	1960
			0.386781	1970
			0.390273	1980
			0.394969	1990
			0.395315	2000
			0.398454	2010
			0.397147	2020
			0.40148	2030
			0.411732	2040
			0.405317	2050
			0.39937	2060
			0.415963	2070
			0.412294	2080
			0.407157	2090
			0.433743	2100
			0.441971	2110
			0.440328	2120
			0.434145	2130
			0.44266	2140
			0.448252	2150
			0.446714	2160
			0.450823	2170
			0.449332	2180
			0.448367	2190
			0.441126	2200
			0.441437	2210
			0.43924	2220
			0.43454	2230
			0.438933	2240
			0.438706	2250
			0.436703	2260
			0.439552	2270
			0.447932	2280
			0.443487	2290
			0.447118	2300
			0.439402	2310
			0.44689	2320
			0.45319	2330
			0.454762	2340
			0.452139	2350
			0.435629	2360
			0.433814	2370
			0.431819	2380
			0.430988	2390
			0.429817	2400
			0.432663	2410
			0.439343	2420
			0.445541	2430
			0.437529	2440
			0.443675	2450
			0.447078	2460
			0.448911	2470
			0.442433	2480
			0.444401	2490
			0.432337	2500
			0.437248	2510
			0.429809	2520
			0.425146	2530
			0.432244	2540
			0.439732	2550
			0.435532	2560
			0.435816	2570
			0.434185	2580
			0.44428	2590
			0.43408	2600
			0.446009	2610
			0.44298	2620
			0.441622	2630
			0.429894	2640
			0.425752	2650
			0.433477	2660
			0.427451	2670
			0.427956	2680
			0.431197	2690
Fig. 4A
	Stim 1	Stim 2	Stim 3	Stim 4	Stim 5			Stim 1	Stim 2	Stim 3	Stim 4	Stim 5
Recording index		TTX (500nM)		lido (1mM)			Recording index		TTX (500nM)		lido (1mM)
NGF_test_1	0.145801	0.0523089	0.0657871	0.00371065	0.0228191		NGF_control_1	0.303103	0.29223	0.240416	0.203715	0.177493
NGF_test_2	0.303963	0.22861	0.207147	0.017104	0.0471835		NGF_control_2	0.287599	0.216639	0.200086	0.14899	0.110729
NGF_test_3	0.0663513	0.0501548	0.0468492	0.00791888	0.0576751		NGF_control_3	0.103789	0.165377	0.152953	0.11639	0.140318
NGF_test_4	0.089754	0.019531	0.0434938	0.00389421	0.142154		NGF_control_4	0.462975	0.382601	0.32911	0.292893	0.253428
NGF_test_5	0.593455	0.389091	0.340226	0.0144618	0.247221		NGF_control_5	0.461447	0.369237	0.142753	0.24671	0.220091
NGF_test_6	0.0852004	0.0374004	0.0256529	0.0040166	0.0212186		NGF_control_6	0.281864	0.289219	0.18487	0.17141	0.0712424
NGF_test_7	0.213893	0.104129	0.10114	-0.00508289	0.0385417		NGF_control_7	0.289944	0.316977	0.277434	0.229887	0.228048
NGF_test_8	0.328858	0.0777656	0.160992	0.0105921	0.0403992
NGF_test_9	0.159163	0.0687849	0.0712452	0.0132317	0.041606
NGF_test_10	0.645699	0.154211	0.362593	0.0086824	0.132268
NGF_test_11	0.471824	0.277941	0.348587	0.019389	0.063512
NGF_test_12	0.314229	0.234928	0.1685	0.0132802	0.038441
NGF_test_13	0.22545	0.0312222	0.0871934	0.00493229	0.125911
NGF_test_14	0.383845	0.0376102	0.153686	0.00174043	0.0957835
Mean	0.287678	0.125978	0.155935	0.00841938	0.0796238		Mean	0.31296	0.290326	0.218232	0.201428	0.171621
Sdev	0.18452	0.113928	0.118042	0.00670938	0.0632293		Sdev	0.122843	0.0779944	0.0679358	0.0607093	0.0671116
n	14	14	14	14	14		n	7	7	7	7	7
sem	0.0493151	0.0304486	0.031548	0.00179316	0.0168987		sem	0.0464303	0.0294791	0.0256773	0.022946	0.0253658
	Stim 1	Stim 2	Stim 3	Stim 4	Stim 5			Stim 1	Stim 2	Stim 3	Stim 4	Stim 5
Recording index		TTX (500nM)		lido (1mM)			Recording index		TTX (500nM)		lido (1mM)
GDNF_test_1	0.0548636	0.00338615	0.0695787	0.00446036	0.0576436		GDNF_control_1	0.466859	0.345159	0.332999	0.301307	0.277872
GDNF_test_2	0.0966728	0.0100539	0.08983	0.00619708	0.0625422		GDNF_control_2	0.208154	0.0913137	0.160867	0.117551	0.125972
GDNF_test_3	0.0914731	0.00610324	0.0436571	0.014194	0.0458909		GDNF_control_3	0.289496	0.281053	0.216492	0.219117	0.231629
GDNF_test_4	0.120868	0.00283845	0.137944	0.00792435	0.045713		GDNF_control_4	0.535717	0.141969	0.154569	0.308022	0.293022
GDNF_test_5	0.243221	0.0176918	0.112733	0.010389	0.0235731		GDNF_control_5	0.121941	0.0950566	0.101635	0.0805152	0.0776629
GDNF_test_6	0.0749746	0.0429211	0.0385197	0.00375732	0.0183887		GDNF_control_6	0.287167	0.189618	0.142252	0.0755646	0.0307378
GDNF_test_7	0.258191	0.0115	0.173149	0.00960433	0.0602999		GDNF_control_7	0.88109	0.609387	0.471783	0.447759	0.375021
GDNF_test_8	0.414138	0.00615273	0.233707	-0.000282039	0.196935
GDNF_test_9	0.18617	0.104476	0.121921	0.0174999	0.0586032
GDNF_test_10	0.33233	0.245586	0.222026	0.00757757	0.117246
GDNF_test_11	0.0521976	0.0115235	0.0191035	-0.00298672	0.0175243
Mean	0.175009	0.0420212	0.114743	0.00712138	0.0640327		Mean	0.398632	0.250508	0.2258	0.221405	0.201702
Sdev	0.122147	0.07377	0.0723448	0.00593016	0.0520858		Sdev	0.256056	0.184247	0.131513	0.139662	0.126112
n	11	11	11	11	11		n	7	7	7	7	7
sem	0.0368288	0.0222425	0.0218128	0.00178801	0.0157044		sem	0.09678	0.0696389	0.0497071	0.0527874	0.047666
Fig. 4B
GDNF_1	GDNF_2	GDNF_3	GDNF_4	GDNF_5	GDNF_6	GDNF_7	GDNF_8	GDNF_9	GDNF_10	GDNF_11	NGF_1	NGF_2	NGF_3	NGF_4	NGF_5	NGF_6	NGF_7	NGF_8	NGF_9	NGF_10	NGF_11	NGF_12	NGF_13	NGF_14	Time (s)
-0.00513844	-0.00038766	-0.00121109	0.00139353	-0.00167208	-0.000512838	0.00197816	-0.000869993	0.00658083	-0.00202144	0.00595194	-0.0105352	-0.00338633	0.0013428	-0.00621265	-0.00660885	0.00307292	0.00367788	-0.000314841	-0.00405924	-0.000105429	0.00073081	0.00507335	0.00559919	-0.00225541	0
0.00316698	-0.00153832	0.0046364	-0.00148999	0.00270366	-0.00299515	0.00415918	0.00658846	-0.00133548	-0.000445068	-0.00256361	0.000927761	-0.00447141	-0.00342849	-0.00606557	0.00273051	-0.00114816	-0.00122351	-0.00620119	0.00644593	0.00380949	-0.00166432	0.000503474	-0.0107258	0.00286621	1
0.000861183	0.00282195	-0.00756223	-0.0048136	0.00078645	0.000577349	-0.00713953	0.00332985	-0.000190982	0.00433617	-0.00198646	0.00329147	0.0016867	-0.00225659	0.00124594	0.00760234	0.00114035	-0.00758058	0.00119512	0.00750274	-0.00481193	-0.000312075	-0.00479241	-0.000776973	0.00436364	2
0.0042351	-0.000266366	0.00448491	0.0024256	2.92789e-05	0.00018906	0.00197936	-0.00534416	0.00121861	-0.00170791	-0.00767041	0.0309707	0.00586635	0.00582913	-0.00189616	-0.00584565	-0.00502992	0.00343743	0.00259195	-0.0107085	-0.00731431	-0.000116785	-0.001914	0.00645804	-0.00586909	3
-0.00242548	-0.0004798	-0.000102133	0.00297635	-0.00196878	0.00368791	-0.00185926	-0.00490543	-0.00810013	0.00020477	-0.010252	-0.00673768	0.000840771	-0.00140582	-0.000934555	-0.000265281	0.00127448	0.00148926	0.00418224	-0.000229595	0.00959261	0.00170953	-0.00102681	-0.00275214	-0.000237084	4
0.00292063	0.00306899	0.00610324	0.00163359	-0.000935357	0.0122056	0.0010828	-0.00484258	-0.00637217	0.00484788	-0.0166741	-0.0205332	0.00322673	0.0111225	-0.0022637	-0.00955413	0.00246978	0.00614824	0.00509905	0.00553264	0.0128689	-0.0100864	-0.00335118	0.00319873	-0.00455043	5
-0.00168702	0.00241808	-0.00136131	-0.00379625	0.0100007	0.0222569	-0.00393317	0.000515221	0.015212	0.00507928	0.0368807	0.00906705	0.0164479	-0.005203	0.00172299	0.154257	-0.00409281	0.0247933	-0.00612254	0.00179169	0.0015116	0.000100554	0.0306151	-0.00557105	-0.00571324	5.2
-0.00749833	0.0053071	-0.0096463	-0.000297039	0.0122202	0.0320034	-0.00403346	0.00615273	0.0987773	-0.00226602	0.206926	0.0399138	0.162484	0.00445374	-0.00389695	0.348088	0.00957571	0.0694598	-0.000904498	0.0427289	0.0261921	0.13709	0.184312	-0.000864046	-0.00278622	5.4
-0.000370191	0.000163272	-0.0082231	-0.00542582	0.0176918	0.0366508	0.000962586	-0.0034704	0.104476	-0.00326247	0.225847	0.0523089	0.19869	0.0224012	0.019531	0.383729	0.0315907	0.0914266	0.0306937	0.0517872	0.069635	0.214196	0.212882	-0.00888442	0.0199548	5.6
-0.001111	-0.00109369	-0.00480176	-0.00392387	0.0161841	0.0389233	0.0115	-0.00706886	0.100178	-0.00725704	0.245586	0.0477147	0.22861	0.0370943	0.0153493	0.389091	0.0374004	0.104129	0.0777656	0.0674116	0.150075	0.269832	0.234928	-0.00730022	0.0376102	5.8
-0.00673393	-0.00428812	-0.0051459	-0.0017636	0.0114022	0.0429211	0.00801329	-0.00627105	0.086944	0.00650318	0.231583	0.0364277	0.222921	0.0501548	0.00755815	0.366838	0.0305879	0.0958501	0.0716351	0.0687849	0.154211	0.277941	0.226679	-0.00895742	0.0240633	6
-0.00230009	-0.00206397	-0.0102038	0.00283845	0.0102182	0.0406177	0.00814495	0.00154685	0.0831918	0.00114187	0.228276	0.0319877	0.202294	0.0443447	0.00156446	0.342739	0.0347854	0.0993854	0.0589113	0.0618612	0.143386	0.256013	0.219801	-0.0123979	0.0272648	6.2
-0.000908233	-0.000627435	-0.00903845	-0.000808036	0.00927052	0.0389149	0.00373213	-0.00816442	0.0764332	0.00896523	0.210869	0.0230726	0.183763	0.0446494	0.00808362	0.309305	0.0304339	0.0896729	0.0560518	0.0401145	0.147129	0.243967	0.211964	-0.0122559	0.0256632	6.4
-0.00507271	-0.0030398	-0.00390945	-0.00494251	0.0047123	0.0354369	0.00218511	0.0010697	0.0693595	-0.00161859	0.198116	0.0102976	0.168839	0.0418236	0.0152394	0.269556	0.0244205	0.0886329	0.0554148	0.0483883	0.148317	0.235317	0.203831	-0.00163807	0.0201176	6.6
-0.00507185	0.00229973	-0.00397941	-0.00679124	0.00358937	0.0344526	-0.00173326	-0.00757325	0.0558056	-0.00143992	0.181399	0.00410978	0.147474	0.0341055	0.00840655	0.240013	0.0184958	0.0694966	0.0393968	0.0269656	0.133942	0.223718	0.194945	0.00467029	0.0196944	6.8
-0.00893639	0.00339972	-0.00542938	-0.00539423	0.00533421	0.037142	-0.0024858	-0.00751292	0.0584383	-0.00586036	0.173772	-0.00639484	0.135084	0.0276734	0.00475728	0.222208	0.0202946	0.0741941	0.05012	0.0314689	0.131346	0.215477	0.182725	-0.0123141	0.0151178	7
Fig. 4C
NGF_Mean	NGF_Sdev	NGF_n	NGF_sem	GDNF_Mean	GDNF_Sdev	GDNF_n	GDNF_sem	Time (s)
0.00898906	0.0476982	49	0.00681403	0.000322107	0.0390259	45	0.00581764	0
-0.0174454	0.0451322	49	0.00644745	3.92999e-05	0.0276606	45	0.0041234	1
-0.00361974	0.0355988	49	0.00508555	-0.00694056	0.0274436	45	0.00409106	2
-0.00155212	0.0346787	49	0.0049541	0.000990482	0.0274151	45	0.00408679	3
-0.00715673	0.0347116	49	0.0049588	0.000643507	0.0279923	45	0.00417285	4
0.00125443	0.063255	49	0.00903644	0.0668936	0.133688	45	0.019929	5
0.131311	0.1194	49	0.0170572	0.302201	0.259472	45	0.0386798	5.2
0.580472	0.223045	49	0.0318636	0.610675	0.265568	45	0.0395886	5.4
0.837283	0.149195	49	0.0213136	0.806469	0.180236	45	0.026868	5.6
0.982588	0.0538131	49	0.00768758	0.947258	0.0770793	45	0.0114903	5.8
0.929736	0.0580233	49	0.00828904	0.946064	0.0589499	45	0.00878774	6
0.855462	0.0826813	49	0.0118116	0.873923	0.0771021	45	0.0114937	6.2
0.780254	0.0919386	49	0.0131341	0.826547	0.081586	45	0.0121621	6.4
0.725695	0.0772506	49	0.0110358	0.777326	0.0906749	45	0.013517	6.6
0.661496	0.106961	49	0.0152801	0.730923	0.105451	45	0.0157197	6.8
0.624808	0.109564	49	0.015652	0.679346	0.121098	45	0.0180522	7
0.555602	0.153209	49	0.021887	0.639662	0.114249	45	0.0170313	7.2
0.511453	0.13335	49	0.01905	0.607345	0.128069	45	0.0190913	7.4
0.483518	0.137202	49	0.0196003	0.571119	0.128238	45	0.0191166	7.6
0.440608	0.150524	49	0.0215034	0.537591	0.133835	45	0.0199509	7.8
0.401333	0.150683	49	0.0215261	0.513179	0.132902	45	0.0198118	8
0.369059	0.152421	49	0.0217744	0.487336	0.132909	45	0.019813	8.2
0.353972	0.156751	49	0.022393	0.458893	0.133814	45	0.0199478	8.4
0.326421	0.149675	49	0.0213821	0.422645	0.14985	45	0.0223384	8.6
0.308319	0.140188	49	0.0200269	0.406706	0.147182	45	0.0219407	8.8
0.287408	0.146464	49	0.0209235	0.381796	0.158419	45	0.0236157	9
0.24956	0.143334	49	0.0204764	0.352259	0.142386	45	0.0212257	10
0.217511	0.134782	49	0.0192546	0.316075	0.141597	45	0.021108	11
0.197811	0.118216	49	0.0168879	0.273486	0.141397	45	0.0210781	12
0.179601	0.108965	49	0.0155664	0.241309	0.131085	45	0.0195409	13
0.153284	0.116604	49	0.0166577	0.217931	0.129946	45	0.0193712	14
0.133036	0.124767	49	0.0178239	0.195662	0.118633	45	0.0176847	15
0.135229	0.117125	49	0.0167321	0.179353	0.11327	45	0.0168852	16
0.128235	0.121715	49	0.0173879	0.166508	0.107908	45	0.016086	17
0.105876	0.121107	49	0.017301	0.145833	0.112164	45	0.0167204	18
0.101741	0.118267	49	0.0168952	0.131864	0.103017	45	0.0153569	19
0.0966214	0.11675	49	0.0166785	0.131047	0.0946311	45	0.0141068	20
0.0888077	0.123646	49	0.0176637	0.123818	0.0810202	45	0.0120778	21
0.0650351	0.122584	49	0.017512	0.104844	0.0831983	45	0.0124025	22
0.0651501	0.131138	49	0.018734	0.0913635	0.0880294	45	0.0131227	23
0.0736851	0.12784	49	0.0182629	0.0896965	0.0825058	45	0.0122992	24
0.0570631	0.131037	49	0.0187195	0.0756029	0.0880737	45	0.0131293	25
0.0499043	0.141637	49	0.0202339	0.0789545	0.0833826	45	0.0124299	26
0.0578339	0.142346	49	0.0203352	0.0616325	0.09256	45	0.013798	27
0.0559874	0.142043	49	0.0202918	0.0551916	0.0859745	45	0.0128163	28
0.0496992	0.124361	49	0.0177659	0.0529902	0.0755469	45	0.0112619	29
0.046863	0.131867	49	0.0188382	0.0519401	0.0777285	45	0.0115871	30
0.0380806	0.125742	49	0.0179631	0.0504857	0.0710538	45	0.0105921	31
0.0334517	0.123929	49	0.0177041	0.0451664	0.0714287	45	0.010648	32
0.0259006	0.145974	49	0.0208534	0.0494639	0.0601143	45	0.00896131	33
0.0337873	0.122003	49	0.0174291	0.038248	0.0571466	45	0.00851891	34
0.0242813	0.126334	49	0.0180478	0.0245562	0.0714749	45	0.0106549	35
0.0172506	0.129943	49	0.0185632	0.0266733	0.0630243	45	0.0093951	36
0.0147268	0.117568	49	0.0167955	0.0274367	0.0695953	45	0.0103747	37
0.00232218	0.142922	49	0.0204175	0.0205393	0.0856208	45	0.0127636	38
0.00193434	0.135846	49	0.0194066	0.0262394	0.0562036	45	0.00837833	39
0.00439579	0.14968	49	0.0213829	0.0310419	0.0375104	45	0.00559171	40
